# Supplementary material for: Application of TGA/c-DTA for Distinguishing between Two Forms of Naproxen in Pharmaceutical Preparations
Source: Pharmaceutics. 2023 Jun 8;15(6):1689. doi: 10.3390/pharmaceutics15061689 (PMC10303704; doi:10.3390/pharmaceutics15061689)
Supplement: Supplementary file 1 [file pharmaceutics-15-01689-s001.zip]

Archive with 1 entries (1 files):
- pharmaceutics-2381527-supplementary.pdf
